# Supplementary material for: Landscape and microhabitat features determine small mammal abundance in forest patches in agricultural landscapes
Source: PeerJ. 2021 Nov 16;9:e12306. doi: 10.7717/peerj.12306 (PMC8603830; doi:10.7717/peerj.12306)
Supplement: Supplemental Information 1 [file peerj-09-12306-s001.csv]

Site	Area	Perimeter	area/perimeter	PSI	ground	litter	grass	rocks	deadWood	undecomposed	PartiallyDecomposed	Decomposed	Axis1_PCAMicrohab	Axis2_PCAMicrohab	Total_DeadWood	DeadWood_on_ground	Standing_deadWood	Rotting_deadWood	Axis 1_PCA_DeadWood	Tree_species	Neophyte_tree_species	Mean_trunk_diameter	SD_trunk_diameter	Tree_density	Shrub_and_liana_density	Shrub_density	Shrub_species	Neophyte_shrub_species	woods_250	crops_250	orchards_250	poplar_250	settlements_250	uncultivated_250	woods_500	orchards_500	poplar_500	settlements_500	uncultivated_500	crops_500	idrografia_superficiale_250	idrografia_superficiale_500	Axis1_pca_landscape_250	Axis1_pca_landscape_250	MPI_200	MPI_500	MPI_1_250	MPI_1_500	Mice_total_density
ZO6	22147	902	24.55321508	17404.43329	9.5	45	44	0	1.5	48	24	28	-0.88998	-19451	30871.35773	15393791	15477.56673	0	-0.88998	3	2	10.82142857	1.662793118	7	39	13	5	1	24.19	43.87	13.87	8.71	2.26	7.1	11.59	14.9	4.99	13.53	8.29	46.7	1523	4274	-2734900000	-1.59E+05	1966	28495	1966	82440	86.32518797
TO5	28735	1706	16.84349355	20882.41213	10	58.5	29	0	2.5	56.5	37.5	6	-10359	4.9809	79878.69566	79878.69566	0	0	-10359	2	0	10.35	4.360742073	15	24	13	3	0	16.03	59.62	12.5	8.33	0	3.53	6.15	29.71	6.07	5.67	2	50.4	766	2833	-2753700000	-1.84E+05	95	4537	95	439320	84.75462963
ZO7	14891	881	16.90238365	28272.71616	4	42	50.5	0	3.5	90	5	5	33977	14.61	272241.0788	255841979	16399.0998	0	33977	4	2	41.1875	37.35943895	8	35	35	3	0	7.37	3.21	3.85	10.9	59.62	15.06	5.28	1.28	3.28	58.96	7.36	23.84	542	2144	-2664200000	-1.78E+05	9046	10618	9046	136809	22.62640191
MA2	9325	738	12.63550136	33737.17695	5	64	26.5	0	4.5	58	30	12	-12739	8.9504	1502093663	909510.2017	190537.4335	402046.0274	-12739	1	0	15.17647059	5.137001729	17	62	54	6	1	12.06	86.67	0	0	0	1.27	8.76	1.99	0.56	8.05	6.69	73.94	675	2932	1516900000	91221	427145	278040	427145	7245	63.00788202
Braida	9828	384	25.59375	36215.70242	6	27.5	63.5	0	3	76	14	10	39.11	-9.5876	1725474325	251126.1382	1474348187	0	39.11	6	0	13.92857143	5.407776587	7	121	39	8	1	17.25	59.74	6.39	0	12.46	4.15	11.35	4.99	0.64	5.15	1.21	76.65	1494	4939	-2688100000	-1.06E+05	6642	82440	6642	28495	19.21921922
ZO1	43040	1872	22.99145299	63157.61518	10	68.5	11.5	0	10	78	12	10	-13221	30577	1730459348	963319.7218	673446.9404	93692.68577	-13221	3	1	15	8.485281374	4	58	56	6	1	21.84	42.72	24.37	2.53	0	8.54	10.67	25.32	6.29	1.91	7.25	48.57	574	2533	791900000	3.29E+05	1067357	516585	1067357	3412	79.48857949
TO4	34721	2796	12.41809728	91842.37551	0.5	57.5	28	0	14	49.5	29	21.5	-14825	-3.8287	2072127105	604754.7398	696167.7046	253172.8841	-14825	5	0	13.82222222	6.174811791	18	144	33.75	2	0	42.17	39.13	0	4.35	0.43	13.91	24.96	0	6.33	1.04	3.81	63.86	286	2271	2632000000	1.07E+06	2907450	1254460	2907450	1254460	110.7245385
Allev	4747	342	13.88011696	95275.83879	5.5	54.5	28	0	12	61	28	11	-6.5462	5194	2077454.1	2077454.1	0	0	-6.5462	3	1	28	16.85865611	15	80	53	4	1	16.19	53.33	0	4.76	20.32	5.4	9.53	1.2	9.29	21.46	3.6	54.92	942	2797	-13831	-49998	261602	136809	261602	10618	94.29626101
MA3	30647	1726	17.75608343	104378.4273	4.5	59	28	0	8.5	60	27	13	-8.6361	6.7492	2085651597	1967351099	96158.83392	22141.66452	-8.6361	5	0	30125	15.29180453	8	83	83	7	0	15.92	70.7	0	0	5.73	7.64	10.61	0.16	0	6.22	7.81	75.2	924	2395	-2747600000	-1.74E+05	713	14727	713	428773	31.95767196
ZO3	65953	2172	30.36510129	118962.1846	19.5	54.5	13.5	0	12.5	45	23	32	-30636	-9.6019	4884665083	1244829276	3236084943	403750.8636	-30636	4	0	14.78703704	9.206682278	27	94	42	3	0	31.33	51.58	13.29	0.63	0.32	2.85	18.29	10.38	4.71	3.59	9.74	53.27	791	2843	-2694400000	2.42E+05	6014	428773	6014	14727	104.4511128
ZO5	21126	713	29.62973352	128050.1618	21	47	17.5	0	14.5	30.5	33	36.5	-34907	-27287	6062121601	354673.6986	2029658672	3677789.23	-34907	2	0	19.94444444	12.20961313	9	78	40	5	0	24.19	37.42	7.74	5.16	9.68	15.81	11.18	11.99	5.79	14.56	8.05	48.43	1731	4230	-2470400000	-1.55E+05	28402	33310	28402	0	94.62784213
Sal	3743	321	11.66043614	157099.1083	0	38.5	41	0	20.5	55	27	18	5.1143	-13879	6099321587	2504026301	1138771397	2456523889	5.1143	3	0	21	7.547468828	8	36	35	3	0	9.18	57.28	5.38	23.42	0	4.75	5.18	10.21	7.26	1.28	3.99	72.09	0	641	-2648800000	-1.82E+05	10566	5782	10566	35932	86.61625745
TO3	4627	469	9.865671642	256288765	3	60	16	0	21	58	28	14	-19.27	9.0024	10196812.5	5490247.92	735037184	3971527392	-19.27	3	0	31.1	13.54580706	10	34	34	4	0	34.18	62.34	0	0	2.53	0.95	28.53	10.76	0.32	5.9	3.27	51.24	1590	3610	3036.6	2.52E+05	278486	439320	278486	4537	37.63955343
ZO4	8102	454	17.84581498	267780.9736	5.5	65.5	18	0	11	59	29	12	-19128	12858	14828692.03	3682567588	10277851.8	868272.6442	-19128	3	0	15.65	5.224408526	10	43	42	4	0	17.41	30.06	38.92	6.01	1.9	5.7	14.32	25.12	4.72	1.68	4.72	49.44	919	3342	-217300000	-1.81E+05	58150	7245	58150	278040	117.2991173
ZO2	17202	898	19.155902	281011681	5	46	39.5	0	9.5	70	19	11	10917	3.58	19553075.94	9880746342	5138451834	4533877762	10917	3	1	26.96875	20.70689908	8	110	88	9	0	15.19	32.91	34.49	4.11	1.9	11.39	8.13	27.35	1.04	1.99	9.89	51.59	643	1760	-1823400000	-1.51E+05	93113	35932	93113	5782	93.93418291
TO6	18942	1288	14.70652174	302112.5332	0	41	43	1	15	61	29	10	10091	-6.3069	19877933.83	1678996386	18009510.25	189427.1956	10091	4	0	21.79166667	16.64438093	6	134	26	7	0	27.16	39.3	13.42	3.19	14.06	2.88	17.12	10.74	2.5	5.65	1.29	62.68	1773	5036	-1987400000	7644.1	76692	195205	76692	93720	72.65210549
TO2	79112	1212	65.27392739	344181.0193	0	39.09090909	49.09090909	0	11.81818182	57.27272727	29.09090909	13.63636364	32.08	13.55	27368317.44	8114681417	18312304.86	3438689161	32.08	3	0	43.41666667	26.68645099	6	72	58.8	10	0	64.87	9.49	0	25	0	0.63	33.2	0	35.83	1.27	2.71	26.99	1275	3663	-2754500000	-94915	0	93720	0	195205	62.90859792
TO1	21301	990	21.51616162	461719.5037	1	22.5	64.5	0	12	68	20	12	36862	-18882	34819129.78	171215.3984	9461567444	25186346.94	36862	4	1	25.30555556	16.79182175	9	69	66	6	0	10.58	11.22	55.77	3.85	2.88	15.71	4.87	35.54	13.02	5.35	4.39	36.82	0	455	-2754500000	-1.85E+05	0	3412	0	516585	95.19450801
MA1	43806	1515	28.91485149	494335.7724	1	48.5	38	0	12.5	60	30	10	3.0064	-1.2268	46539478.6	22829358.05	23590199.31	119921.2447	3.0064	3	0	29.22222222	13.14905204	9	44	44	7	0	19.68	70.16	0	0	1.59	8.57	10.13	0.72	0	1.36	6.14	81.66	585	2312	-275300000	-1.89E+05	178	0	178	33310	106.1334165
ZO6	22147	902	24.55321508	17404.43329	9.5	45	44	0	1.5	48	24	28	-0.88998	-19451	30871.35773	15393791	15477.56673	0	-0.88998	3	2	10.82142857	1.662793118	7	39	13	5	1	24.19	43.87	13.87	8.71	2.26	7.1	11.59	14.9	4.99	13.53	8.29	46.7	1523	4274	-2734900000	-1.59E+05	1966	28495	1966	82440	86.32518797
TO5	28735	1706	16.84349355	20882.41213	10	58.5	29	0	2.5	56.5	37.5	6	-10359	4.9809	79878.69566	79878.69566	0	0	-10359	2	0	10.35	4.360742073	15	24	13	3	0	16.03	59.62	12.5	8.33	0	3.53	6.15	29.71	6.07	5.67	2	50.4	766	2833	-2753700000	-1.84E+05	95	4537	95	439320	84.75462963
ZO7	14891	881	16.90238365	28272.71616	4	42	50.5	0	3.5	90	5	5	33977	14.61	272241.0788	255841979	16399.0998	0	33977	4	2	41.1875	37.35943895	8	35	35	3	0	7.37	3.21	3.85	10.9	59.62	15.06	5.28	1.28	3.28	58.96	7.36	23.84	542	2144	-2664200000	-1.78E+05	9046	10618	9046	136809	22.62640191
MA2	9325	738	12.63550136	33737.17695	5	64	26.5	0	4.5	58	30	12	-12739	8.9504	1502093663	909510.2017	190537.4335	402046.0274	-12739	1	0	15.17647059	5.137001729	17	62	54	6	1	12.06	86.67	0	0	0	1.27	8.76	1.99	0.56	8.05	6.69	73.94	675	2932	1516900000	91221	427145	278040	427145	7245	63.00788202
Braida	9828	384	25.59375	36215.70242	6	27.5	63.5	0	3	76	14	10	39.11	-9.5876	1725474325	251126.1382	1474348187	0	39.11	6	0	13.92857143	5.407776587	7	121	39	8	1	17.25	59.74	6.39	0	12.46	4.15	11.35	4.99	0.64	5.15	1.21	76.65	1494	4939	-2688100000	-1.06E+05	6642	82440	6642	28495	19.21921922
ZO1	43040	1872	22.99145299	63157.61518	10	68.5	11.5	0	10	78	12	10	-13221	30577	1730459348	963319.7218	673446.9404	93692.68577	-13221	3	1	15	8.485281374	4	58	56	6	1	21.84	42.72	24.37	2.53	0	8.54	10.67	25.32	6.29	1.91	7.25	48.57	574	2533	791900000	3.29E+05	1067357	516585	1067357	3412	79.48857949
TO4	34721	2796	12.41809728	91842.37551	0.5	57.5	28	0	14	49.5	29	21.5	-14825	-3.8287	2072127105	604754.7398	696167.7046	253172.8841	-14825	5	0	13.82222222	6.174811791	18	144	33.75	2	0	42.17	39.13	0	4.35	0.43	13.91	24.96	0	6.33	1.04	3.81	63.86	286	2271	2632000000	1.07E+06	2907450	1254460	2907450	1254460	110.7245385
Allev	4747	342	13.88011696	95275.83879	5.5	54.5	28	0	12	61	28	11	-6.5462	5194	2077454.1	2077454.1	0	0	-6.5462	3	1	28	16.85865611	15	80	53	4	1	16.19	53.33	0	4.76	20.32	5.4	9.53	1.2	9.29	21.46	3.6	54.92	942	2797	-13831	-49998	261602	136809	261602	10618	94.29626101
MA3	30647	1726	17.75608343	104378.4273	4.5	59	28	0	8.5	60	27	13	-8.6361	6.7492	2085651597	1967351099	96158.83392	22141.66452	-8.6361	5	0	30125	15.29180453	8	83	83	7	0	15.92	70.7	0	0	5.73	7.64	10.61	0.16	0	6.22	7.81	75.2	924	2395	-2747600000	-1.74E+05	713	14727	713	428773	31.95767196
ZO3	65953	2172	30.36510129	118962.1846	19.5	54.5	13.5	0	12.5	45	23	32	-30636	-9.6019	4884665083	1244829276	3236084943	403750.8636	-30636	4	0	14.78703704	9.206682278	27	94	42	3	0	31.33	51.58	13.29	0.63	0.32	2.85	18.29	10.38	4.71	3.59	9.74	53.27	791	2843	-2694400000	2.42E+05	6014	428773	6014	14727	104.4511128
ZO5	21126	713	29.62973352	128050.1618	21	47	17.5	0	14.5	30.5	33	36.5	-34907	-27287	6062121601	354673.6986	2029658672	3677789.23	-34907	2	0	19.94444444	12.20961313	9	78	40	5	0	24.19	37.42	7.74	5.16	9.68	15.81	11.18	11.99	5.79	14.56	8.05	48.43	1731	4230	-2470400000	-1.55E+05	28402	33310	28402	0	94.62784213
Sal	3743	321	11.66043614	157099.1083	0	38.5	41	0	20.5	55	27	18	5.1143	-13879	6099321587	2504026301	1138771397	2456523889	5.1143	3	0	21	7.547468828	8	36	35	3	0	9.18	57.28	5.38	23.42	0	4.75	5.18	10.21	7.26	1.28	3.99	72.09	0	641	-2648800000	-1.82E+05	10566	5782	10566	35932	86.61625745
TO3	4627	469	9.865671642	256288765	3	60	16	0	21	58	28	14	-19.27	9.0024	10196812.5	5490247.92	735037184	3971527392	-19.27	3	0	31.1	13.54580706	10	34	34	4	0	34.18	62.34	0	0	2.53	0.95	28.53	10.76	0.32	5.9	3.27	51.24	1590	3610	3036.6	2.52E+05	278486	439320	278486	4537	37.63955343
ZO4	8102	454	17.84581498	267780.9736	5.5	65.5	18	0	11	59	29	12	-19128	12858	14828692.03	3682567588	10277851.8	868272.6442	-19128	3	0	15.65	5.224408526	10	43	42	4	0	17.41	30.06	38.92	6.01	1.9	5.7	14.32	25.12	4.72	1.68	4.72	49.44	919	3342	-217300000	-1.81E+05	58150	7245	58150	278040	117.2991173
ZO2	17202	898	19.155902	281011681	5	46	39.5	0	9.5	70	19	11	10917	3.58	19553075.94	9880746342	5138451834	4533877762	10917	3	1	26.96875	20.70689908	8	110	88	9	0	15.19	32.91	34.49	4.11	1.9	11.39	8.13	27.35	1.04	1.99	9.89	51.59	643	1760	-1823400000	-1.51E+05	93113	35932	93113	5782	93.93418291
TO6	18942	1288	14.70652174	302112.5332	0	41	43	1	15	61	29	10	10091	-6.3069	19877933.83	1678996386	18009510.25	189427.1956	10091	4	0	21.79166667	16.64438093	6	134	26	7	0	27.16	39.3	13.42	3.19	14.06	2.88	17.12	10.74	2.5	5.65	1.29	62.68	1773	5036	-1987400000	7644.1	76692	195205	76692	93720	72.65210549
TO2	79112	1212	65.27392739	344181.0193	0	39.09090909	49.09090909	0	11.81818182	57.27272727	29.09090909	13.63636364	32.08	13.55	27368317.44	8114681417	18312304.86	3438689161	32.08	3	0	43.41666667	26.68645099	6	72	58.8	10	0	64.87	9.49	0	25	0	0.63	33.2	0	35.83	1.27	2.71	26.99	1275	3663	-2754500000	-94915	0	93720	0	195205	62.90859792
TO1	21301	990	21.51616162	461719.5037	1	22.5	64.5	0	12	68	20	12	36862	-18882	34819129.78	171215.3984	9461567444	25186346.94	36862	4	1	25.30555556	16.79182175	9	69	66	6	0	10.58	11.22	55.77	3.85	2.88	15.71	4.87	35.54	13.02	5.35	4.39	36.82	0	455	-2754500000	-1.85E+05	0	3412	0	516585	95.19450801
MA1	43806	1515	28.91485149	494335.7724	1	48.5	38	0	12.5	60	30	10	3.0064	-1.2268	46539478.6	22829358.05	23590199.31	119921.2447	3.0064	3	0	29.22222222	13.14905204	9	44	44	7	0	19.68	70.16	0	0	1.59	8.57	10.13	0.72	0	1.36	6.14	81.66	585	2312	-275300000	-1.89E+05	178	0	178	33310	106.1334165
[truncated: 2 more columns]
